# Supplementary material for: Fibroblast Growth Factor 2 (FGF2) Activates Vascular Endothelial Growth Factor (VEGF) Signaling in Gastrointestinal Stromal Tumors (GIST): An Autocrine Mechanism Contributing to Imatinib Mesylate (IM) Resistance
Source: Cancers (Basel). 2024 Sep 7;16(17):3103. doi: 10.3390/cancers16173103 (PMC11394061; doi:10.3390/cancers16173103)
Supplement: Supplementary file 1 [file cancers-16-03103-s001.zip]

Archive with 2 entries (2 files):
- cancers-3146265-supplementary.pdf
- File S1. original western blot figures.pdf
